# Supplementary material for: Metabolomic Profiles of Essential Oils from Selected Rosa Varieties and Their Antimicrobial Activities
Source: Plants (Basel). 2021 Aug 20;10(8):1721. doi: 10.3390/plants10081721 (PMC8398089; doi:10.3390/plants10081721)
Supplement: Supplementary file 1 [file plants-10-01721-s001.zip]

Archive with 1 entries (1 files):
- plants-1332659-supplementary.pdf
